# Supplementary material for: Postnatal ontogeny and the evolution of macrostomy in snakes
Source: R Soc Open Sci. 2016 Nov 9;3(11):160612. doi: 10.1098/rsos.160612 (PMC5180150; doi:10.1098/rsos.160612)
Supplement: Electronic supplementary material S2: summary of diet, prey type, body size and macrohabitat data for snake species included in the comparative survey [file rsos160612supp2.xls]

## Sheet: Table survey
		Species	Juvenile	Adult	Prey type	Body size	Macrohabitat	Reference
Scolecophidia	Leptotyphlopidae	Leptotyphlops scutifrons	?	Ant arvae and pupae	I	SVL 160 mm	Fossorial	Webb et al. (2000)
		Leptotyphlops conjunctus	?	Ant arvae and pupae	I	SVL 130 mm	Fossorial	Webb et al. (2000)
		Rena humilis	?	Arthropods, mostly ants and termites	I	SVL 340 mm	Fossorial	Brattstrom and Schwenkmeyer (1951), Punzo (1974)
		Rena dulcis	?	Arthropods, mostly ants and termites	I	SVL 300 mm	Fossorial	Punzo (1974)
	Typhlopidae	Afrotyphlops punctatus	?	Larvae, pupae and adult termites and ants	I	SVL 600 mm	Fossorial	Akani et al. (2007)
		Afrotyphlops bibronii	?	Larvae and pupae of termites and ants	I	SVL 320 mm	Fossorial	Webb et al. (2001)
		Afrotyphlops fornasinii	?	Larvae and pupae of termites and ants	I	SVL 150 mm	Fossorial	Webb et al. (2001)
		Amerotyphlops brongersmianus	?	Ant larvae and pupae	I	SVL 270 mm	Fossorial	Avila et al. (2006)
		Anilios australis	?	Ant larvae and pupae	I	SVL 310 mm	Fossorial	Shine and Webb (1990)
		Anilios bituberculatus	?	Ant larvae and pupae	I	SVL 320 mm	Fossorial	Shine and Webb (1990)
		Anilios nigrescens	?	Ant larvae and pupae	I	SVL 465 mm	Fossorial	Shine and Webb (1990)
		Anilios pinguis	?	Ant larvae and pupae	I	SVL 330 mm	Fossorial	Shine and Webb (1990)
		Rhinotyphlops lalandei	?	Larvae and pupae of termites and ants	I	SVL 250 mm	Fossorial	Webb et al. (2001)
		Rhinotyphlops mucruso	?	Larvae and pupae of termites and ants	I	SVL 440 mm	Fossorial	Webb et al. (2001)
		Rhinotyphlops schlegelii	?	Larvae and pupae of termites and ants	I	SVL 500 mm	Fossorial	Webb et al. (2001)
	Anomalepididae	Liotyphlops beui	Ant larvae and pupae	Ant larvae and pupae	I	SVL 300 mm	Fossorial	Parpinelli and Marques (2015)
		Typhlophis squamosus	?	Ant eggs and pupae	I	SVL 150 mm	Fossorial	Cunha and Nascimento (1978)
Basal alethinophidians	"Anilioids"	Anilius scytale	Caecilians, amphisbaenians, snakes	Caecilians, amphisbaenians, snakes	II	SVL 1100 mm	Cryptozoic	Greene (1983), Maschio et al. (2010)
		Cylindrophis ruffus	Eels, caecilians, snakes	Eels, caecilians, snakes	II	SVL 1000 mm	Cryptozoic	Greene (1983), Kupfer et al. (2003)
		Uropeltidae	Earthworms, insects	Earthworms, insects	I-II	SVL 200-500 mm	Fossorial	Rajendran (1985)
Macrostomata	Macrostomatan "basal forms"	Xenopeltis hainanensis	?	Frogs, snakes	II-III	SVL 650 mm	Cryptozoic	Orlov (2000)
		Xenopeltis unicolor	?	Frogs, squamate eggs, skinks, snakes, rodents	II-III	SVL 1100 mm	Cryptozoic	Brongersma (1934), Saint-Girons (1972), Hofer and Auliya (2000), Orlov (2000), Darin and Fox (2002), Martins and Rosa (2012)
		Loxocemus bicolor	?	Lizard and turtle eggs, teiids and hatchling iguanid lizards, rodents	II-III	SVL 1300 mm	Cryptozoic	Greene (1983), Mora and Robinson (1984), Mora (1987), Mora (1991)
	Pythonidae	Antaresia stimsoni	?	Frogs, lizards, mammals	II-III	SVL 1200 mm	Terrestrial	Shine and Slip (1990), McDonald et al. (2011)
		Antaresia childreni	?	Frogs, lizards, mammals	II-III	SVL 1000 mm	Terrestrial	Shine and Slip (1990)
		Aspidites melanocephalus	?	Lizards	II-III	SVL 2200 mm	Terrestrial	Shine and Slip (1990)
		Aspidites ramsayi	?	Lizards, mammals	II-III	SVL 2200 mm	Terrestrial	Shine and Slip (1990)
		Bothrochilus boa	?	Lizards, mammals	II-III	SVL 1200 mm	Terrestrial	Shine and Slip (1990)
		Liasis fuscus	?	Lizards, mammals	II-III	SVL 2200 mm	Terrestrial	Shine and Slip (1990)
		Liasis olivaceus	?	Lizards, mammals, birds	II-III	SVL 2500 mm	Terrestrial	Shine and Slip (1990)
		Malayopython reticulatus	Mammals, birds	Mammals, birds	III-IV	SVL 6000 mm	Terrestrial	Shine et al. (1998), Shine et al. (1999)
		Morelia viridis	?	Mammals, lizards	III	SVL 1600 mm	Terrestrial	Shine and Slip (1990), Wilson (2007)
		Morelia spilota	Lizards, mammals, birds	Mammals, birds	III-IV	SVL 3000 mm	Terrestrial	Slip and Shine (1988), Shine and Slip (1990)
		Python regius	?	Birds, mammals	III-IV	SVL 1000 mm	Terrestrial	Luiselli and Angelici (1998)
	Boidae	Boa constrictor		Lizards, mammals, birds	III-IV	SVL 3500 mm	Terrestrial	Vitt and Vangilder (1983); Sironi et al. (2000), Boback (2005), Pizzatto et al. (2009)
		Candoia aspera	Mostly Lizards, mammals	Lizards, mammals, frogs	III	SVL 580 mm	Terrestrial	Harlow and Shine (1992)
		Candoia bibroni	Mostly Lizards, mammals	Lizards, mammals	III	SVL 1100 mm	Terrestrial	Harlow and Shine (1992)
		Candoia carinata	Mostly Lizards, mammals	Lizards, mammals, frogs	III	SVL 720 mm	Terrestrial	Harlow and Shine (1992)
		Chilabothrus inornatus	Lizards, mammals, birds	Mammals, birds, lizards	III-IV	SVL 2000 mm	Terrestrial	Wiley (2003), Puente-Rolón and Bird-Picó (2004)
		Chilabothrus striatus	?	Mammals, birds, lizards	III-IV	SVL 1900 mm	Terrestrial	Henderson et al. (1987)
		Chilabothrus gracilis	?	Lizards	II	SVL 600 mm	Arboreal	Henderson et al. (1987)
		Corallus hortulanus	Frogs, lizards	Lizards, mammals, birds	III-IV	SVL 1800 mm	Arboreal	Henderson (1993a,b), Pizzatto et al. (2009)
		Corallus grenadensis	Lizards	Lizards, mammals, birds	III-IV	SVL 1500 mm	Arboreal	Pendlebury (1974), Henderson and Pauers (2012)
		Corallus ruschenbergerii	?	Mammals, birds, lizards	III-IV	SVL 1500 mm	Arboreal	Henderson and Pauers (2012)
		Epicrates cenchria	Mammals, birds	Mammals, birds	III-IV	SVL 1800 mm	Terrestrial	Vitt and Vangilder (1983); Pizzatto et al. (2009)
		Epicrates crassus	Mammals, birds	Mammals, birds	III-IV	SVL 1300 mm	Terrestrial	Pizzatto et al. (2009)
		Eunectes murinus	Birds	Turtles, caimans ,mammals, birds	III-IV	SVL 5000 mm	Aquatic	Rivas (2000), Pizzatto et al. (2009)
		Eunectes notaeus	Bird eggs, mammals	Fishes, mammals, birds, lizards	III-IV	SVL 3300 mm	Aquatic	Strüssmann (1997), Waller et al. (2001), Waller et al. (2007)
	"Erycinae"	Calabaria reinhardtii	?	Rodents	III	SVL 1500 mm	Cryptozoic	Gartlan and Struhsaker (1971), Luiselli et al. (1998)
		Charina spp.	Squamate eggs, lizards	Squamates, birds, mammals	III-IV	SVL 600 mm	Cryptozoic	Rodríguez-Robles et al. (1999), Hoyer and Stewart (2000)
		Eryx spp.	?	Mammals, birds, lizards	III-IV	SVL 300-900 mm	Cryptozoic	Rodríguez-Robles et al. (1999)
		Lichanura trivirgata	?	Mammals	III	SVL 700 mm	Terrestrial	Rodríguez-Robles et al. (1999)
	Derived macrostomatans	Casarea dussumieri	?	Scincid and gekkonid lizards	II	SVL 1300 mm	Terrestrial	Vinson (1949), Vinson and Vinson (1969), Bullock et al. (1979), Bullock (1986)
		Tropidophis greenwayi	?	Lizards	III	SVL 350 mm	Terrestrial	Greene (1980)
		Tropidophis melanurus	?	Frogs, lizards, mammals, birds	III-IV	SVL 900 mm	Terrestrial	Schwartz and Henderson (1991), Fong et al. (2013)
		Tropidophis paucisquamis	?	Frogs	III	SVL 300 mm	Terrestrial	Antunes and Haddad (2009)
Caenophidia	Acrochordidae	Acrochordus arafurae	Fishes	Fishes	IV	SVL 1500 mm	Aquatic	Shine (1986), Houston and Shine (1993)
		Acrochordus granulatus	Fishes	Fishes	IV	SVL 800 mm	Aquatic	Voris and Glodek (1980)
	Viperidae	Agkistrodon piscivorus	Arthropods, fishes, amphibians, lizards	Arthropods, fishes, amphibians, lizards, snakes, mammals	III	SVL 750 mm	Terrestrial	Savitzky (1989), Vincent et al. (2004a,b)
		Atheris squamiger	Mammals, lizards	Mammals, birds	III-IV	SVL 800 mm	Terrestrial	Luiselli et al. (2000)
		Bitis spp.	Frogs, lizards, birds, mammals	Frogs, lizards, birds, mammals	III-IV	SVL 500-1700 mm	Terrestrial	Shine et al. (1998), Luiselli and Akani (2003)
		Bothrops spp.	Arthropods, amphibians, lizards, birds, mammals	Arthropods, amphibians, lizards, birds, mammals	III-IV	SVL 600-3000 mm	Terrestrial	Martins et al. (2002)
		Causus spp.	Frogs	Frogs	III	SVL 300-500 mm	Terrestrial	Ineich et al. (2006)
		Crotalus spp.	Arthropods, lizards, mammals	Lizards, birds, mammals	III-IV	SVL 750-1100 mm	Terrestrial	Wallace and Diller (1990), Taylor (2001), Santanna and Abe (2007)
		Echis spp.	Arthropodos, frogs, lizards, mammals	Arthropodos, frogs, lizards, mammals	III	SVL 400-800 mm	Terrestrial	Barlow et al. (2009)
		Sistrurus catenatus	Arthropods, lizards, mammals	Arthropods, lizards, mammals	III	SVL 650 mm	Terrestrial	Holycross and Mackessy (2002)
		Trimeresurus gracilis	Amphibians, lizards	Amphibians, lizards, mammals	III	SVL 550 mm	Terrestrial	Lin and Tu 82008)
		Vipera spp.	Arthropods, amphibians, lizards, birds, mammals	Frogs, salamanders, lizards, birds, mammals	III-IV	SVL 750 mm	Terrestrial	Braña et al. (1988)
	Elapidae	Acanthophis antarcticus	Lizards, birds, mammals	Lizards, birds, mammals	III-IV	SVL 600 mm	Terrestrial	Shine (1980c), Shine et al. (2014)
		Aypisurus eydouxi	?	Fish eggs	I	SVL 1100 mm	Aquatic	Voris and Voris (1983)
		Brachyurophis fasciolatus	?	Lizards	III	SVL 300 mm	Cryptozoic	Goodyear and Pianka (2008)
		Brachyurophis semifasciatus	?	Squamate eggs	II	SVL 300 mm	Cryptozoic	Goodyear and Pianka (2008)
		Cacophis spp.	?	Frogs, lizards, snakes	II-III	SVL 300-700 mm	Cryptozoic	Shine (1980a)
		Calliophis calligaster	?	Snakes	II	SVL 500 mm	Cryptozoic	Leviton (1964)
		Dendroaspis jamesoni	Frogs, lizards, mammals	Birds, mammals	III-IV	SVL 1800 mm	Terrestrial	Luiselli et al. (2000)
		Emydocephalus annulatus	?	Fish eggs	I	SVL 1000 mm	Aquatic	Voris (1966), Voris and Voris (1983)
		Micropechis ikaheka	?	Frogs, lizards, mammals	III	SVL 1300 mm	Terrestrial	Shine and Keogh (1996)
		Micruroides euryxanthus	?	Snakes	II	SVL 400 mm	Cryptozoic	Vitt and Hulse (1973)
		Micrurus spp	Eels, caecilians, lizards, snakes	Eels, caecilians, lizards, snakes	II	SVL 400-1200 mm	Cryptozoic	Roze (1982), Greene and Seib (1983), Greene (1984), Marquez and Sazima (1997), Marques (2002), Avila et al. (2010), Souza et al. (2011)
		Naja melanoleuca	Tadpoles, lizards	Frogs, birds, mammals	III-IV	SVL 1650 mm	Terrestrial	Luiselli et al. (2002)
		Naja nigricolis	Lizards, mammals	Frogs, lizards, birds, mammals	III-IV	SVL 1250 mm	Terrestrial	Luiselli et al. (2002)
		Neelaps spp.	Fossorial izards	Fossorial lizards, scolecophidian snakes	II	SVL 250-400 mm	Cryptozoic	Shine (1984), Goodyear and Pianka (2008)
		Oxyuranus spp.	Mammals	Mammals	III	SVL 1500 mm	Terrestrial	Shine and Covacevich (1983)
		Pseudohaje goldii	?	Fishes, frogs, mammals	III-IV	SVL 2000 mm	Terrestrial	Akani et al. (2005)
		Simoselaps bertholdi	Fossorial lizards	Fossorial lizards	II	SVL 300 mm	Cryptozoic	Shine (1984), Goodyear and Pianka (2008)
		Vermicella annulata	Scolecophidian snakes	Scolecophidian snakes	II	SVL 750 mm	Cryptozoic	Shine (1980b)
	Lamprophiidae	Aparallactus capensis	?	Centipedes	II	SVL 500 mm	Cryptozoic	Broadley (1958)
		Atractaspis bibronii	?	Amphisbaenians, lizards, snakes	II	SVL 650 mm	Cryptozoic	Shine et al. (2006a)
		Gonionotophis spp.	?	Frogs, lizards, snakes	II-III	SVL 500-1250 mm	Cryptozoic	Shine et al. (1996b)
		Homoroselaps lacteus	?	Snakes	II	SVL 400 mm	Cryptozoic	Witberg and Van Zyl (2006)
		Amblyodipsas polylepis	?	Amphisbaenians, lizards, snakes	II	SVL 950 mm	Cryptozoic	Shine et al. (2006a)
		Polemon graueri	?	Lizards, snakes	II	SVL 350 mm	Cryptozoic	Shine et al. (2006a)
		Prosymna spp.	?	Squamate eggs	II	SVL 300-600 mm	Cryptozoic	Broadley (1979)
		Psammophis spp.	?	Lizards, mammals	III	SVL 650-900 mm	Terrestrial	Shine et al. (2006b)
		Psammophylax tritaeniatus		Lizards, mammals	III	SVL 600 mm	Terrestrial	Shine et al. (2006b)
		Pythonodipsas carinata	?	Lizards, mammals, birds	III-IV	SVL 750 mm	Terrestrial	Branch et al. (1997)
		Xenocalamus bicolor	?	Amphisbaenians, snakes	II	SVL 700 mm	Cryptozoic	Shine et al. (2006a)
	Dipsadidae	Apostolepis spp.	?	Amphisbaenians	II	SVL 300-600 mm	Cryptozoic	Lema (2001), Franca et al. (2008), Sawaya et al. (2008)
		Atractus spp.	?	Earthworms, slugs	II	SVL 250-1000 mm	Cryptozoic	Martins and Oliveira (1998), Cisneros-Heredia (2005), Sawaya et al. (2008)
		Boiruna maculata	?	Lizards, snakes, mammals	III	SVL 1900 mm	Terrestrial	Alencar et al. (2013), Gaiarsa et al. (2013)
		Clelia plumbea	?	Lizards, snakes, mammals	III	SVL 2500 mm	Terrestrial	Alencar et al. (2013), Gaiarsa et al. (2013)
		Coniophanes fissidens	?	Salamanders, frogs, lizards, snakes	II-III	SVL 450 mm	Terrestrial	Seib (1985)
		Cubophis cantherigerus	?	Frogs, lizards, rodents	III	SVL 1000 mm	Terrestrial	Henderson (1984)
		Drepanoides anomalus	?	Squamate eggs, lizards	II	SVL 650 mm	Terrestrial	Alencar et al. (2013), Gaiarsa et al. (2013)
		Drymarchon corais	?	Frogs, lizards, snakes, birds, mammals	II-III-IV	SVL 1900 mm	Terrestrial	Prudente et al. (2014)
		Erythrolamprus poecilogyrus	Frogs	Frogs	III	SVL 550 mm	Terrestrial	Prieto et al. (2012)
		Geophis spp.	Earthworms, slugs	Earthworms, slugs	II	SVL 400-750	Cryptozoic	Campbell et al. (1983), Seib (1985)
		Helicops infrataeniatus	?	Fishes, frogs	III-IV	SVL 650 mm	Aquatic	Aguiar and DiBernardo (2004)
		Hydrodynastes gigas	?	Fishes, frogs, lizards, snakes, mammals	II-III-IV	SVL 2000 mm	Terrestrial	López and Giraudo (2004), Giraudo et al. (In press)
		Hypsiglena torquata		Frogs, lizards, squamate eggs	II-III	SVL 400 mm	Terrestrial	Rodriguez-Robles et al. (1999b)
		Hypsirhynchus spp.		Frogs, lizards, birds	III-IV	SVL 550-750 mm	Terrestrial	Henderson (1984)
		Lystrophis dorbignyi		Frogs, squamate eggs	II-III	SVL 800 mm	Terrestrial	Oliveira et al. (2001)
		Mussurana quimi		Lizards, snakes, mammals	II-III	SVL 1000 mm	Terrestrial	Alencar et al. (2013), Gaiarsa et al. (2013)
		Oxyrhopus spp.	Lizards	Lizards, mammals	III	SVL 700-1100	Terrestrial	Andrade and Silvano (1996), Alencar et al. (2013), Gaiarsa et al. (2013)
		Paraphimophis rusticus		Lizards, snakes, mammals	II-III	SVL 1800 mm	Terrestrial	Alencar et al. (2013), Gaiarsa et al. (2013)
		Phalotris spp.	?	Amphisbaenians, snakes	II	SVL 300-600 mm	Cryptozoic	Lema (1989), Bernarde and Macedo (2006), Ribeiro (2006), Franca et al. (2008), Sawaya et al. (2008), Braz et al. (2014)
		Philodryas spp.	Frogs, lizards	Frogs, lizards, snakes, birds, mammals	II-III-IV	SVL 700-1100 mm	Terrestrial	Vitt and Vangilder (1983); Hartmann and Marques (2005), López and Giraudo (2008), Leite et al. (2009)
		Pseudoboa neuwiedii		Lizards, snakes, mammals	II-III	SVL 950 mm	Terrestrial	Alencar et al. (2013), Gaiarsa et al. (2013)
		Siphlophis longicaudatus		Lizards, snakes	II	SVL 900 mm	Terrestrial	Alencar et al. (2013), Gaiarsa et al. (2013)
		Thamnodynastes strigatus		Fishes, frogs, mammals	III-IV	SVL 650 mm	Terrestrial	Ruffato et al. (2003)
		Uromacer spp.		Frogs, lizards	III	SVL 600-750 mm	Arboreal	Henderson et al. (1987)
		Xenodon merremi	?	Frogs, lizards	III	SVL 900 mm	Terrestrial	Vitt and Vangilder (1983); Céspedes et al. (2014)
	Colubridae	Arizona elegans	Lizards, mammals	Lizards, birds, mammals	III-IV	SVL 700 mm	Terrestrial	Rodriguez-Robles et al. (1999a)
		Boiga spp.	lizards, mammals	Frogs, lizards, birds, mammals	III-IV	SVL 600-1600 mm	Arboreal	Greene (1989), Shine (1991)
		Chilomeniscus spp.	?	Arthropod larvae and adults	I	SVL 250 mm	Cryptozoic	Holm (2008)
		Chionactis spp.	?	Arthropod larvae and adults	I	SVL 300 mm	Cryptozoic	Holm (2008)
		Chironius spp.	?	Frogs	III	SVL 800 mm	Arboreal	Pinto et al. (2008)
		Conopsis spp.	?	Arthropod larvae and adults	I	SVL 250 mm	Cryptozoic	Holm (2008), Castañeda-Gonzalez (2011)
		Crotaphopeltis hotamboeia	?	Frogs, lizards	III	SVL 500 mm	Terrestrial	Keogh et al. (2000), Eniang et al. (2013)
		Dendrelaphis punctulatus	?	Frogs, lizards	III	SVL 1500	Terrestrial	Shine (1991)
		Ficimia spp.	?	Arthropod larvae and adults	I	SVL 350 mm	Cryptozoic	Holm (2008)
		Gyalopion spp.	?	Arthropod larvae and adults	I	SVL 300 mm	Cryptozoic	Babb et al. (2005), Holm (2008)
		Mastigodryas bifossatus	Frogs, lizards	Frogs, lizards, mammals	III	SVL 2000 mm	Terrestrial	Leite et al. (2007)
		Oxybelis fulgidus	?	Lizards, birds	III-IV	SVL 1500 mm	Arboreal	Scartozzoni et al. (2009)
		Phyllorhynchus decurtatus	?	Squamate eggs, lizards	II-III	SVL 400 mm	Cryptozoic	Gardner and Mendelson (2003)
		Pseudoficimia frontalis	?	Arthropod larvae and adults	I	SVL 600 mm	Cryptozoic	Holm (2008)
		Rhinocheilus lecontei	?	Lizards, mammals	III	SVL 900 mm	Cryptozoic	Rodriguez-Robles and Greene (1999), Rodriguez-Robles et al. (1999)
		Scolecophis atrocinctus	?	Arthropod larvae and adults	I	SVL 500 mm	Cryptozoic	Holm (2008)
		Sonora spp.	?	Arthropod larvae and adults	I	SVL 350 mm	Cryptozoic	Holm (2008), Smith et al. (2008)
		Stenorrhina freminvillei	?	Arthropod larvae and adults	I	SVL 700 mm	Cryptozoic	Holm (2008)
		Sympholis lippiens	?	Arthropod larvae and adults	I	SVL 500 mm	Cryptozoic	Holm (2008)
		Tantilla spp.	Coleopteran larvae, centipedes, snails	Coleopteran larvae, centipedes, snails	I	SVL 200-500 mm	Cryptozoic	Marques and Puorto (1998), Cobb (2004), Holm (2008)
		Thelotornis capensis	Frogs, lizards, snakes	Frogs, lizards, snakes	II-III	SVL 800 mm	Arboreal	Shine et al. (1996a)
	Natricidae	Amphiesma stolatum	?	Frogs	III	SVL 800 mm	Terrestrial	Baruah et al. (2001)
		Aspidura spp.	?	Earthworms, ants	I-II	SVL 100-550 mm	Cryptozoic	Gans and Fetcho (1982)
		Natrix tessellata	?	Fishes, frogs	III-IV	SVL 1200 mm	Terrestrial	Filippi et al. (1996), Weiperth et al. (2014)
		Nerodia rhombifer	Fishes	Fishes, frogs	III-IV	SVL 1200 mm	Aquatic	Mushinsky and Hebrard (1977), Plummer and Goy (1984)
		Nerodia fasciata	Fishes	Frogs	III-IV	SVL 600 mm	Aquatic	Gibbons and Dorcas (2004)

## Sheet: MANOVA table
Species	SVL	Macrohabitat	Prey_type
Leptotyphlops_scutifrons	160	0	0		Macrohabitat
Leptotyphlops_conjunctus	130	0	0
Rena_humilis	340	0	0		Fossorial	0
Rena_dulcis	300	0	0		Cryptozoic	1
Afrotyphlops_punctatus	600	0	0		Terrestrial	2
Afrotyphlops_bibronii	320	0	0		Arboreal	3
Afrotyphlops_fornasinii	150	0	0		Aquatic	4
Typhlops_brongersmianus	270	0	0
Austrotyphlops_australis	310	0	0
Austrotyphlops_bituberculatus	320	0	0		Prey type
Austrotyphlops_pinguis	330	0	0
Rhinotyphlops_lalandei	250	0	0		I	0
Afrotyphlops_schlegelii	500	0	0		II	1
Liotyphlops_albirostris	300	0	0		III	2
Typhlophis_squamosus	150	0	0		IV	3
Anilius_scytale	1100	1	1
Cylindrophis_ruffus	1000	1	1
Uropeltis_liura	500	0	4
Xenopeltis_unicolor	1100	1	5
Loxocemus_bicolor	1300	1	5
Antaresia_stimsoni	1200	2	5
Antaresia_childreni	1000	2	5
Aspidites_melanocephalus	2200	2	5
Aspidites_ramsayi	2200	2	5
Bothrochilus_boa	1200	2	5
Liasis_fuscus	2200	2	5
Liasis_olivaceus	2500	2	5
Broghammerus_reticulatus	6000	2	6
Morelia_viridis	1600	2	2
Morelia_spilota	3000	2	6
Python_regius	1000	2	6
Boa_constrictor	3500	2	6
Candoia_aspera	580	2	2
Candoia_bibroni	1100	2	2
Candoia_carinata	720	2	2
Chilabothrus_inornatus	2000	2	6
Chilabothrus_striatus	1900	2	6
Corallus_hortulanus	1800	3	6
Epicrates_cenchria	1800	2	6
Eunectes_murinus	5000	4	6
Eunectes_notaeus	3300	4	6
Calabaria_reinhardtii	1500	1	2
Charina_bottae	600	1	6
Eryx_colubrinus	700	1	6
Lichanura_trivirgata	700	2	2
Casarea_dussumieri	1300	2	1
Tropidophis_greenwayi	350	2	2
Tropidophis_melanurus	900	2	6
Acrochordus_arafurae	1500	4	3
Acrochordus_granulatus	800	4	3
Agkistrodon_piscivorus	750	2	2
Atheris_squamigera	800	2	6
Bitis_arietans	1000	2	6
Bothrops_asper	1500	2	6
Causus_rhombeatus	400	2	2
Crotalus_durissus	900	2	6
Echis_carinatus	650	2	2
Sistrurus_catenatus	650	2	2
Trimeresurus_gracilis	550	2	2
Vipera_ammodytes	750	2	6
Acanthophis_antarcticus	600	2	6
Aipysurus_eydouxii	1100	4	0
Cacophis_squamulosus	550	1	5
Emydocephalus_annulatus	1000	4	0
Micropechis_ikaheka	1300	2	2
Micruroides_euryxanthus	400	1	1
Micrurus_fulvius	900	1	1
Naja_melanoleuca	1650	2	6
Naja_nigricollis	1250	2	6
Oxyuranus_scutellatus	1500	2	2
Simoselaps_bertholdi	300	1	1
Aparallactus_capensis	500	1	1
Atractaspis_bibronii	650	1	1
Gonionotophis_capensis	900	1	5
Homoroselaps_lacteus	400	1	1
Amblyodipsas_polylepis	950	1	1
Prosymna_janii	400	1	1
Psammophis_sibilans	750	2	2
Psammophylax_tritaeniatus	600	2	2
Pythonodipsas_carinata	750	2	6
Apostolepis_assimilis	500	1	1
Atractus_reticulatus	700	1	1
Boiruna_maculata	1900	2	2
Coniophanes_fissidens	450	2	5
Cubophis_cantherigerus	1000	2	2
Drepanoides_anomalus	650	2	1
Drymarchon_corais	1900	2	6
Erythrolamprus_poecilogyrus	550	2	2
Geophis_carinosus	600	1	1
Helicops_infrataeniatus	650	4	6
Hydrodynastes_gigas	2000	2	6
Hypsiglena_torquata	400	2	5
Hypsirhynchus_ferox	650	2	6
Xenodon_dorbignyi	800	2	5
Oxyrhopus_rhombifer	900	2	2
Paraphimophis_rusticus	1800	2	5
Phalotris_lemniscatus	500	1	1
Philodryas_psammophidea	900	2	6
Pseudoboa_neuwiedii	950	2	5
Siphlophis_longicaudatus	900	2	1
Thamnodynastes_strigatus	650	2	6
Uromacer_catesbyi	700	3	2
Xenodon_merremi	900	2	2
Arizona_elegans	700	2	6
Boiga_irregularis	1100	3	6
Chilomeniscus_stramineus	250	1	0
Chionactis_occipitalis	300	1	0
Chironius_bicarinatus	800	3	2
Conopsis_biserialis	250	1	0
Ficimia_streckeri	350	1	0
Gyalopion_canum	300	1	0
Mastigodryas_bifossatus	2000	2	2
Oxybelis_fulgidus	1500	3	6
Phyllorhynchus_decurtatus	400	1	5
Pseudoficimia_frontalis	600	1	0
Rhinocheilus_lecontei	900	1	2
Sonora_semiannulata	350	1	0
Stenorrhina_freminvillei	700	1	0
Sympholis_lippiens	500	1	0
Tantilla_melanocephala	400	1	0
Thelotornis_capensis	800	3	5
Amphiesma_stolatum	800	2	2
Aspidura_trachyprocta	400	1	4
Natrix_tessellata	1200	2	6
Nerodia_rhombifer	1200	4	6
Nerodia_fasciata	600	4	6
